# Supplementary material for: An Abies Extract Containing Nonvolatile Polyphenols Shows Virucidal Activity against SARS-CoV-2 That Is Enhanced in Increased pH Conditions
Source: Pathogens. 2023 Aug 28;12(9):1093. doi: 10.3390/pathogens12091093 (PMC10534523; doi:10.3390/pathogens12091093)
Supplement: Supplementary file 1 [file pathogens-12-01093-s001.zip]

Archive with 1 entries (1 files):
- pathogens-2471608-supplementary.pdf
